# Supplementary material for: Pediatric Respiratory Hospitalizations in the Pre-COVID-19 Era: The Contribution of Viral Pathogens and Comorbidities to Clinical Outcomes, Valencia, Spain
Source: Viruses. 2024 Sep 25;16(10):1519. doi: 10.3390/v16101519 (PMC11512402; doi:10.3390/v16101519)
Supplement: Supplementary file 1 [file viruses-16-01519-s001.zip]

Archive with 1 entries (1 files):
- viruses-3197723-supplementary.pdf
